# Supplementary material for: Comprehensive Genomic and Transcriptomic Analysis of Three Synchronous Primary Tumours and a Recurrence from a Head and Neck Cancer Patient
Source: Int J Mol Sci. 2021 Jul 15;22(14):7583. doi: 10.3390/ijms22147583 (PMC8305204; doi:10.3390/ijms22147583)
Supplement: Supplementary file 1 [file ijms-22-07583-s001.zip]

Archive with 11 entries (11 files):
- SupplementaryFig_1.pdf
- SupplementaryFig_2.pdf
- SupplementaryFig_3.pdf
- SupplementaryTable1a.xlsx
- SupplementaryTable1b.xlsx
- SupplementaryTable1c.xlsx
- SupplementaryTable2a.xlsx
- SupplementaryTable2b.xlsx
- SupplementaryTable3.xlsx
- SupplementaryTable4a.xlsx
- SupplementaryTable4b.xlsx
