# Supplementary material for: Comprehensive Genomic and Transcriptomic Analysis of Three Synchronous Primary Tumours and a Recurrence from a Head and Neck Cancer Patient
Source: Int J Mol Sci. 2021 Jul 15;22(14):7583. doi: 10.3390/ijms22147583 (PMC8305204; doi:10.3390/ijms22147583)
Supplement: Supplementary file 1 [file ijms-22-07583-s001.zip › SupplementaryTable1b.xlsx]

## Sheet: Sheet1
Gene	Any known role in cancer	PMID
ADAMTS16	Aberrant DNA methylation of ADAMTS16 found in colorectal and other epithelial cancers	30081852
AGPAT9	AGPAT9 suppresses cell growth, invasion and metastasis by counteracting acidic tumour microenvironment through KLF4/LASS2/V-ATPase signaling pathway in breast cancer	26110566
AKAP13	Association of genetic variants in AKAP13 associated with familial breast cancer and other cancers	16234258
ARHGAP33	APHGAP33 is significantly upregulated in mouse breast cancer brain metastases	31121957
ATM	ATM is involved in DNA damage response. Germline variant result in increased cancer predisposition; somatic mutations or deletions commonly found in various solid tumours, resulting in chemotherapy resistance and adverse prognosis	27413114, 16439996
ATP2A1 (SERCA1)	Mutated SERCA proteins involved in tumour cell proliferation	10871838
ATRX	ATRX loss promotes tumour growth and impairs non-homologous end joining DNA repair in glioma	26936505
BPI	Increased expression of BPI is associated with metastasis and poor prognosis in human colorectal carcinoma	28943932
C15orf53	CD4+ regulatory T cell marker gene, highly expressed in TNBC	29413765
CCDC80	CL2/CCDC80 is a putative tumour suppressor gene in thyroid carcinogenesis; Cl2/dro1/ccdc80 null mice develop thyroid and ovarian neoplasias	23666966, 25497869
CHD3	CDH3 regulates formation of heterochromatin and stimulation of ATM induced double-strand break repair, but little published evidence is available regarding its role in cancer	28096241
COL19A1	The NC1 domain of type XIX collagen has antitumour and anti-angiogenic activity and inhibits in vivo melanoma growth	17308049
CPAMD8	CPAMD8 encodes a member of the protease inhibitor I39 (alpha-2-macroglobulin) family of proteins which are important in innate and acquired immunity	15177561
CPNE3	CPNE3 promotes migration and invasion in non-small cell lung cancer by interacting with RACK1 via FAK signaling activation	30519322
DACT3	DACT3 is a negative regulator of Wnt/beta-catenin signaling that is transcriptionally repressed in colorectal cancer	18538736
DCAF5	DCAF5 mutation has been found in prostate cancer	26000489
DFNB59	DFNB59 is involved in autosomal recessive nonsyndromic hearing impairment; role in cancer is unknown	17373699
DNHD1	DNHD1 mutation has been found in multiple cancers, including HNSCC	21798893
EDC4	EDC4 interacts with BRCA1 and is involved in HR-mediated DNA repair by regulating end-resection step and that germline variants in EDC4 may confer increased risk of breast cancer	29511213
EFHA2	EFHA2 is one of the genes included in the gene signature for colorectal cancer intrinsic subtype C, with epithelial-mesenchymal transition and deficient mismatch repair characteristics, as well as poor prognosis	23852808
ENPP3	ENPP3 is highly expressed in clear cell renal cell carcinoma; AGS16F, an anti-ENPP3 antibody-mcMMAF conjugate, inhibited tumour growth in renal cell carcinoma xenograft models and has been tried in phase 1 clinical trial	26589436, 29848572
EPB41L3	EPB41L3 is a potential tumour suppressor gene and prognostic indicator in oesophageal SCC and ovarian cancers	29568917, 20651987
ERGIC2 (PTX1)	A candidate tumour suppressor of prostate cancer, inducing cell growth arrest and senescence and decreasing invasive potential	11445006, 12932305
ESPL1	ESP1 overexpression induces aneuploidy and mammary tumourigenesis - Overexpression and aberrant nuclear localization are common in many tumour types	18728194, 19351757
FAM129B	FAM129B is a target of the MAP kinase (Erk1/2) signaling cascade, promotes cancer cell invasion by the suppression of apoptosis	21148485
FAM135B	FAM135B mutation found in squamous cell carcinoma of lung	27835590
FAM166B	FAM166B upregulation is found in multiple symmetric lipomatosis	28901441
FAT2	FAT2 is a novel independent prognostic factor for the poor prognosis of gastric carcinoma	31966517
FCGBP	FCGBP is a key regulator of TGF-1-induced epithelial-mesenchymal transition (EMT), downregulation associated with tumour progression and survival	24310606
GRAMD2	This mutation has been found in multiple cancers, including HNSCC	21798893
GJA9	Connexin genes are hypermethylated and silenced in colon cancer cell lines	21406965
GRK1	GRK1 mutations were found in Japanese patients with Oguchi disease; unknown significance in cancers	17765441
IDH3A	Aberrant IDH3α expression promotes malignant tumour growth by inducing HIF-1 mediated metabolic reprogramming and angiogenesis	25531325
IL27RA	IL27RA is an alpha subunit of the interleukin-27 receptor (IL-27R) and it interacts with STAT1. IL-27R interacts with Interleukin 27 (IL27) which is a cytokine belonging to the IL6/IL12 cytokine family and plays a role in the innate as well as the adaptive immunity	18784808
INF2	INF2 is frequently overexpressed in triple negative breast cancer	30158824
KIAA1024	UBTOR/KIAA1024 regulates cell growth and neoplasia via mTOR signalling	30080879
KLC2	KLC2 is upregulated in NSCLC cell lines and tissues, and was an independent predictor of poor prognosis for NSCLC patients	25668010
LHX3	LHX3 is a prognostic biomarker in lung adenocarcinoma and functional study showed that forced expression of LHX3 in lung cancer cells promotes cell proliferation and invasion	28731174
LRP1B	LRP1B is a putative tumour suppressor, frequently inactivated in multiple malignancies including lung cancer	27626682
LRRC4C	A putative tumour suppressor gene, the loss of LRRC4 function may be an important event in the progression of gliomas	16723503
MEF2C	Implicated in cancer development; promotes gefitinib resistance in hepatic cancer cells through regulating MIG6 transcription; and high expression is associated with adverse-risk features and poor outcome in pediatric acute myeloid leukemia	26506234, 26487643, 29714661
MLL2 (KMT2D)	MLL2 is one of the most frequently mutated genes in many types of human cancers (MLL3/KMT2C germline variant was found and listed in Supplementary Table 4b)	25998713, 31128216
MMRN2	MMRB2 impairs tumour angiogenesis and growth by interfering with VEGF-A/VEGFR2 pathway; MMRN2 mutations showed significant negative association with overall survival and disease-free survival in lung adenocarcinoma	22020326, 30419062
MRPL38	MRPL38 is a novel variant found in liver cancer; It may contribute to tumour aggressive and metastatic behaviors	31272500, 21528488
MTDH	MTDH plays a role in tumour progression, including transformation, evasion of apoptosis, invasion, metastasis, and chemoresistance	19723648
NOTCH4	NOTCH4 inhibition in TNBC cells reduced proliferation and invasiveness, and its overexpression in TNBC cells increased proliferation and invasiveness; mutations common in solid cancers (this gene was found to bear also germline variants – see Supplementary Table 3)	24403446, 18184405
NPTN	NPTN is a tumour-associated antigen which could promote breast tumuor growth and metastasis	18568347
NSUN2	Overexpression of NSUN2 by DNA hypomethylation is associated with metastatic progression in human breast cancer	27447970, 26391950
P2RY2	Highly expressed in breast cancer cells and associated with human breast cancer metastasis	28474758
PCLO	PCLO mediates EGFR signaling and acts as a prognostic biomarker in oesophageal squamous cell carcinoma	28263981
PHF10	PHF10 represses caspase-3 expression and impaired the programmed cell death pathway in human gastric cancer and various levels found in gastric cancer	20530714
PHLPP2	PHLPP2 is a tumour suppressor and has a role in feedback activation in PTEN-mutant prostate cancer progression; the co-deletion of PTEN and PHLPP1 in patient samples is highly restricted to metastatic disease and tightly correlated to deletion of TP53 and PHLPP2	21840483
PITPNC1	PITPNC1-mediated vesicular release drives metastasis by increasing the secretion of pro-invasive and pro-angiogenic mediators HTRA1, MMP1, FAM3C, PDGFA, and ADAM10	26977884
PPARG	PPARγ ligands inhibit cancer growth and induce apoptosis by upregulating p21 in lung and thyroid cancers	15041706, 18509005
PRRG2	PRRG2 binds to the transcriptional coactivator Yes-associated protein, an oncoprotein in Hippo signaling pathway	27698789, 17502622
PSME4	Proteosome is implicated in cancer and cancer stem cells	28345458
RNASEL	Genetic variation in RNASEL associated with prostate cancer risk and progression; germline variant in RNASEL predicts increased risk of head and neck, uterine cervix and breast cancer	20576793, 18575592
SERPINI2 (MEPI)	Downregulated in pancreatic and breast cancer	27989643, 10097100
SH2B2	SH2B2 is an adaptor protein, loss of function of adaptor proteins may induce abnormal tyrosine kinase signaling, promoting tumour formation	26788993
SIRT3	Promotes mutagenesis and increases genomic stability	24020007
SLC6A5	A hypermethylation marker for cervix SCC and adenocarcinoma	27738327
SSBP1	Suppresses TGFβ-driven EMT and metastasis in TNBC	26676758
SYNPO	SYNPO encodes Synaptopodin protein. Myopodin, a synaptopodin homologue, is frequently deleted in invasive prostate cancers; expression of myopodin induces suppression of tumour growth and metastasis	15111326, 11696420
TRIO	TRIO amplification and abundant mRNA expression is associated with invasive tumour growth and rapid tumour cell proliferation in urinary bladder cancer as well as soft tissue sarcomas	15215162, 16752383
TTC29	TTC29 high expression is a poor prognostic biomarker in gastric cancer	32034058
USH2A	Potentially pathogenic mutation found in young non-smoking women with lung adenocarcinoma	30032850
XDH	Xanthine dehydrogenase, its downregulation promotes TGFβ signaling and cancer stem cell-related gene expression in hepatocellular carcinoma	28945217
XIRP2	XIRP2 mutation was reported in gastric cancer	26857262
ZBTB48 (TZAP)	TZAP mutation leads to poor prognosis of patients with breast cancer	31752241
ZCCHC4	ZCCHC4 is overexpressed in hepatocellular carcinoma, and ZCCHC4 knockout significantly reduces tumour size in a xenograft mouse model	30531910
ZCCHC11	ZCCHC11 fine tunes IL-6 production, a pro-inflammatory cytokine released by various cells in the tumour microenvironment	19701194
ZFHX4	ZFHX4 somatic mutations are associated with poor overall survival of Chinese esophageal squamous cell carcinoma patients	28694483
ZNF229	ZNF229 is a zinc finger protein, which is implicated in cancer progression	27411336
ZNF529	ZNF529 is a zinc finger protein, which is implicated in cancer progression	27411336
ZNHIT3 (HNF-4α)	HNF-4α promotes multidrug resistance of gastric cancer cells through the modulation of cell apoptosis	29344114
