# Supplementary material for: Comprehensive Genomic and Transcriptomic Analysis of Three Synchronous Primary Tumours and a Recurrence from a Head and Neck Cancer Patient
Source: Int J Mol Sci. 2021 Jul 15;22(14):7583. doi: 10.3390/ijms22147583 (PMC8305204; doi:10.3390/ijms22147583)
Supplement: Supplementary file 1 [file ijms-22-07583-s001.zip › SupplementaryTable1c.xlsx]

## Sheet: Sheet1
Gene	Any known role in cancer	PMID
BRD2	BRD2 facilitates and promotes double-strand repair; mitogenic signalling induces the interaction of RUNX3–p300–BRD2 resulting in transcription of ARF which stabilizes p53 as well as stimulates RUNX3–BRD2–pRB complex formation, which induces p21 expression and inhibits further cell cycle progression	29018219, 30535344
CDYL	CDYL RNAi knockdown induced an oncogenic transformation of immortalized primary human cells	19061646
EGFL8	The down-regulation of EGFL8 is associated with metastastic potential and poor prognosis of colorectal and gastric cancers	21965749, 21737648
