# Supplementary material for: Comprehensive Genomic and Transcriptomic Analysis of Three Synchronous Primary Tumours and a Recurrence from a Head and Neck Cancer Patient
Source: Int J Mol Sci. 2021 Jul 15;22(14):7583. doi: 10.3390/ijms22147583 (PMC8305204; doi:10.3390/ijms22147583)
Supplement: Supplementary file 1 [file ijms-22-07583-s001.zip › SupplementaryTable2b.xlsx]

## Sheet: overexpressed_genes
row	gene	rpkm_expr_T1	rpkm_expr_T2	rpkm_expr_T3	rpkm_expr_R1	TCGA_HNSC_adjacent_med_expr	cluster name	cluster
1	HIST2H4A	5.45	20.08	14.99	25.29	2.09454	R1 and T2 overexpressed	1
2	BC019846	6.16	20.03	13.59	29.62	1.6106	R1 and T2 overexpressed	1
3	PMEPA1	10.48	25.14	14.76	39.23	2.85748	R1 and T2 overexpressed	1
4	BST2	45.14	378.99	58.77	504.08	18.9536	R1 and T2 overexpressed	1
5	LINC00162	0.5	8.12	1.22	11.07	0.276257	R1 and T2 overexpressed	1
6	IFI44	6.16	75.69	13.45	95.96	4.25173	R1 and T2 overexpressed	1
7	IFIT3	3.64	69.86	8.96	86.88	4.60455	R1 and T2 overexpressed	1
8	MMP3	5.19	38.62	5.5	42.79	0.814908	R1 and T2 overexpressed	1
9	RSAD2	1.24	16.06	3.32	17.45	1.09617	R1 and T2 overexpressed	1
10	USP18	2.72	22.16	4.68	24.19	2.22012	R1 and T2 overexpressed	1
11	RCN3	9.46	30.51	5.58	37.81	1.56251	R1 and T2 overexpressed	1
12	TREM2	2.94	10.12	2.3	12.03	1.04148	R1 and T2 overexpressed	1
13	LILRB4	3.27	15.16	1.74	15.33	0.976766	R1 and T2 overexpressed	1
14	MUCL1	5.05	28.72	1.13	35.87	0.275573	R1 and T2 overexpressed	1
15	UBD	10.17	61.41	3.81	70.68	5.72948	R1 and T2 overexpressed	1
16	DQ591443	1691.35	6572.63	2001.58	7071.43	282.907	R1 and T2 overexpressed	1
17	HCG26	4.85	16.25	7.39	19.75	0.771788	R1 and T2 overexpressed	1
18	HTRA1	54.73	118.56	42.26	161.32	10.651	R1 and T2 overexpressed	1
19	PDGF	16.01	50.35	13.47	73.51	0.673888	R1 and T2 overexpressed	1
20	C1orf186	4.48	14.6	4.72	19.12	0.248025	R1 and T2 overexpressed	1
21	DQ579268	46.73	109.12	51.63	153.46	10.3053	R1 and T2 overexpressed	1
22	BC113076	2.92	18.09	6.08	27.04	0.544578	R1 and T2 overexpressed	1
23	DIO3OS	3	14.23	1.97	22.82	0.343539	R1 and T2 overexpressed	1
24	AIM2	1.6	10.97	1.5	16.38	0.307081	R1 and T2 overexpressed	1
25	SLC15A3	7.41	34.31	8.89	48.29	3.60478	R1 and T2 overexpressed	1
26	DIO3AS	1.85	8.28	1.01	11.49	0.311487	R1 and T2 overexpressed	1
27	NID1	4.66	15.9	3.63	22.66	1.61004	R1 and T2 overexpressed	1
28	DQ591572	17.84	27.2	11.56	27.94	0.481068	R1 and T2 overexpressed	1
29	TRNA_Ala	7.92	12.09	6.01	13.9	0.202226	R1 and T2 overexpressed	1
30	FCER1G	59.21	122.89	25.42	112.61	9.26141	R1 and T2 overexpressed	1
31	LTB	12.45	20.71	4.52	19.73	1.66313	R1 and T2 overexpressed	1
32	FAP	5.13	10.04	2.49	12.69	0.398583	R1 and T2 overexpressed	1
33	DKFZp586E1322	53.64	94.47	24.36	111.44	4.9066	R1 and T2 overexpressed	1
34	PLXDC1	5.7	10.09	2.12	12.09	0.828832	R1 and T2 overexpressed	1
35	SPARC	234.23	388.53	87.1	442.76	35.1406	R1 and T2 overexpressed	1
36	ATHL1	19.17	50.96	16.34	39.19	1.32376	R1 and T2 overexpressed	1
37	HTRA3	7.92	20.26	6.36	14.12	1.38699	R1 and T2 overexpressed	1
38	GSDMB	16.03	31.8	12.52	26.49	0.895214	R1 and T2 overexpressed	1
39	STRA6	6.52	13.18	3.27	10.35	0.358875	R1 and T2 overexpressed	1
40	GNLY	3.29	52.6	1.69	46.14	1.94216	R1 and T2 overexpressed	1
41	IFIT2	0.89	17.94	1.99	14.47	1.13997	R1 and T2 overexpressed	1
42	IDO1	2.34	20.47	3.4	15.02	0.964066	R1 and T2 overexpressed	1
43	APOC1	6.62	78.54	0.65	56.42	3.08492	R1 and T2 overexpressed	1
44	DKFZp686O16217	212.3	2153.67	169.48	1491.18	119.067	R1 and T2 overexpressed	1
45	IFI44L	2.43	29.59	1.42	20.4	0.920477	R1 and T2 overexpressed	1
46	Mir_584	2.37	12.45	5.1	10.29	0.218092	R1 and T2 overexpressed	1
47	CCL4L1	6.07	33.17	14.75	30.75	2.41809	R1 and T2 overexpressed	1
48	CCL4L2	7.67	42.97	18.73	39.77	2.57067	R1 and T2 overexpressed	1
49	EPSTI1	8.39	39.63	10.85	34.58	2.83142	R1 and T2 overexpressed	1
50	XAF1	23.01	96.79	22.18	87.14	3.34071	R1 and T2 overexpressed	1
51	IRF7	8.85	80.85	21.5	74.13	7.30422	R1 and T2 overexpressed	1
52	OASL	2.89	41.79	10.27	40.15	1.79529	R1 and T2 overexpressed	1
53	LOC100507463	29.6	197.36	49.39	182.43	13.4625	R1 and T2 overexpressed	1
54	OAS2	11.3	71.91	17.45	63.66	6.43277	R1 and T2 overexpressed	1
55	COL3A1	212.9	284.23	35.88	371.38	16.8663	R1 and T2 overexpressed	1
56	CTHRC1	14.38	21.52	1.44	23.65	1.16893	R1 and T2 overexpressed	1
57	COL1A2	208.21	221.41	36.41	282.71	24.2154	R1 and T2 overexpressed	1
58	COL1A1	647.49	810.61	160.9	916.47	17.1751	R1 and T2 overexpressed	1
59	COL5A1	43.39	51.03	12.78	65.48	1.87849	R1 and T2 overexpressed	1
60	COL6A3	49.92	42.17	8.76	46.73	4.70498	R1 and T2 overexpressed	1
61	POSTN	30.69	21.9	0.57	36.76	3.23031	R1 and T2 overexpressed	1
62	COL5A2	25.27	23.86	8.25	33.56	1.89019	R1 and T2 overexpressed	1
63	LOC100505678	8.56	6.67	2.19	10.34	0.30722	R1 and T2 overexpressed	1
64	COL6A1	185.58	229.76	72.76	216.36	14.1979	R1 and T2 overexpressed	1
65	MEG3	16.71	24.48	4.33	20.51	0.652485	R1 and T2 overexpressed	1
66	MIR3120	32.13	49.84	10.18	42.55	0.163633	R1 and T2 overexpressed	1
67	GSTT2	10.81	14.41	7.26	13.33	1.33606	R1 and T2 overexpressed	1
68	REC8	10.02	11.31	5.2	10.64	0.805515	R1 and T2 overexpressed	1
69	BC038382	8.12	11.63	5.41	6.88	1.04735	R1 and T2 overexpressed	1
70	GREM1	8.51	13.47	6.03	9.13	0.758107	R1 and T2 overexpressed	1
71	NAIP	10.12	11.67	4.42	7.06	0.828269	R1 and T2 overexpressed	1
72	AK095700	15.32	17.42	10.17	12.19	0.337099	R1 and T2 overexpressed	1
73	LOC338799	22.41	25.37	14.18	17.88	0.489617	R1 and T2 overexpressed	1
74	LCE2C	22.64	0.75	26.17	21.33	0.0236459	R1 overexpressed	2
75	LCE1E	14.02	0.32	5.16	10.99	0.0174024	R1 overexpressed	2
76	LCE2A	26.82	0.69	12.21	19.24	0	R1 overexpressed	2
77	TRNA_Lys	15.3	5.3	12.59	15.91	0.278151	R1 overexpressed	2
78	SERPINE1	47.06	30.69	35.18	51.9	4.03643	R1 overexpressed	2
79	MIR141	7.89	5.22	7.69	11.96	0	R1 overexpressed	2
80	PAI1	142.28	72.88	112.68	215.38	2.88849	R1 overexpressed	2
81	LCE1D	7.73	0.25	2.26	10.74	0.00316405	R1 overexpressed	2
82	LCE1A	21.22	0.12	7.02	37.82	0.0160395	R1 overexpressed	2
83	LCE2B	23.36	1.09	13.04	38.63	0.0114146	R1 overexpressed	2
84	ASPRV1	19.47	6.28	4.61	25.79	0.46469	R1 overexpressed	2
85	KRT1	394.79	21.76	171.76	444.97	10.0927	R1 overexpressed	2
86	LCE1B	9.8	0.62	2.02	10.57	0.0187608	R1 overexpressed	2
87	LCE1C	23.26	1.39	3.64	24.92	0.219102	R1 overexpressed	2
88	LCE1F	16.18	0.55	21.15	52.14	0.0171843	R1 overexpressed	2
89	CDA	14.71	28.7	90.51	194.01	19.2688	R1 overexpressed	2
90	WNT7A	0.31	1.48	4.5	11.49	0.301496	R1 overexpressed	2
91	POPDC3	0.81	1.1	4.37	11.28	0.264917	R1 overexpressed	2
92	VNN1	0.85	1.69	5.64	15.77	0.227012	R1 overexpressed	2
93	C11orf91	2.26	2.74	6.3	14.83	0.604607	R1 overexpressed	2
94	DJ439576	2.63	8.22	15.45	38.13	0.91522	R1 overexpressed	2
95	MMP28	1.87	11.49	22.3	60.36	3.10667	R1 overexpressed	2
96	FAM183A	1.32	6.59	12.1	14.85	0.639792	R1 overexpressed	2
97	MIR210HG	4.11	10.64	22.69	31.29	1.99308	R1 overexpressed	2
98	TNFRSF12A	24.03	90.98	170.21	247.59	15.4592	R1 overexpressed	2
99	GALNT6	3.79	13.87	16.01	22.3	1.87233	R1 overexpressed	2
100	FU270198	93.89	271.11	361.01	519.74	20.7185	R1 overexpressed	2
101	Z49985	36.58	110.57	136.29	206.3	17.3232	R1 overexpressed	2
102	FAM176B	6.97	16.78	24.01	31.75	2.11096	R1 overexpressed	2
103	SLC28A3	5.48	12.53	16.28	22.26	0.870945	R1 overexpressed	2
104	C6orf141	2.92	6.5	10.11	15.44	0.240197	R1 overexpressed	2
105	FU270195	44.16	91.38	147.45	193.6	17.2821	R1 overexpressed	2
106	FU270211	94.82	183.04	271.87	577.06	6.57343	R1 overexpressed	2
107	HPCA	2.45	4.43	5.94	13.75	0.56738	R1 overexpressed	2
108	PLAU	18.05	84.28	114.09	215.88	9.6159	R1 overexpressed	2
109	XCL1	1.4	6.61	10.37	19.62	0.165713	R1 overexpressed	2
110	HIST1H4H	2.44	8.1	8.02	16.6	0.911054	R1 overexpressed	2
111	MIRLET7D	0.45	5.14	6.6	14.47	0.138917	R1 overexpressed	2
112	HIST2H2AA3	12.82	104.37	114.57	272.67	17.722	R1 overexpressed	2
113	MT1L	0.71	10.47	12.45	29.15	1.86917	R1 overexpressed	2
114	FLRT2	4.1	4.66	6.86	11.29	0.799687	R1 overexpressed	2
115	COPZ2	24.86	45.57	48.97	85.28	6.95516	R1 overexpressed	2
116	FU270193	124.14	327.26	408.41	819.34	16.5401	R1 overexpressed	2
117	FU270200	121.43	251.54	335.65	590.16	16.5148	R1 overexpressed	2
118	LINC00174	2.1	4.78	6.25	10.6	0.344964	R1 overexpressed	2
119	AMTN	1.16	8.19	2.64	277.88	0.332887	R1 overexpressed	2
120	CTSL2	3.55	10.62	5.8	100.6	4.10848	R1 overexpressed	2
121	RBP1	6.61	23.09	11.3	292.23	13.2522	R1 overexpressed	2
122	FDCSP	0.23	0.9	0.52	135.16	5.6071	R1 overexpressed	2
123	SERPINA3	0.47	12.86	1.52	184.43	12.4799	R1 overexpressed	2
124	PAEP	0	1.26	2.73	20.62	0.00487586	R1 overexpressed	2
125	S100A7	399.68	938.34	1275.16	6060.16	275.925	R1 overexpressed	2
126	MMP10	8.69	3.09	22.4	214.05	1.4894	R1 overexpressed	2
127	MMP1	71.02	105.32	94.55	909.08	1.0181	R1 overexpressed	2
128	TGM2	7.56	10.19	11.68	50.63	4.91087	R1 overexpressed	2
129	SAA1	3.92	64.92	5.12	409.89	40.1569	R1 overexpressed	2
130	RASD2	0.54	2.29	0.36	14.33	0.218357	R1 overexpressed	2
131	VCX3B	0	3.62	0.11	18.14	0.0436589	R1 overexpressed	2
132	MMP13	2.16	32.17	1.94	177.23	0.0673924	R1 overexpressed	2
133	VCX3A	0	3.29	0.08	17.98	0.0414487	R1 overexpressed	2
134	AK055197	24.35	46.77	29.71	164.68	4.41737	R1 overexpressed	2
135	PDPN	14.1	33.43	20.36	124.83	5.95491	R1 overexpressed	2
136	TMEM132A	9.07	16.94	12.63	56.78	5.56529	R1 overexpressed	2
137	HIST1H3D	0.58	3.11	2.59	11.39	0.666057	R1 overexpressed	2
138	AK026736	5.59	17.87	10.77	79.08	7.78075	R1 overexpressed	2
139	TGFBI	34.11	102.97	74.99	670.58	20.6832	R1 overexpressed	2
140	VNN3	0.61	2.66	1.58	15.59	0.201053	R1 overexpressed	2
141	DKFZp434C0631	2.49	5.06	1.36	14.76	0.0977602	R1 overexpressed	2
142	MAGED4	9.21	15.11	5.73	39.59	1.155	R1 overexpressed	2
143	MAGED4B	17.9	29.23	11.08	76.53	1.18167	R1 overexpressed	2
144	KLK14	9.84	9.07	2.8	59.5	0.397521	R1 overexpressed	2
145	C6orf15	5.53	9.17	0.88	56.12	0.660274	R1 overexpressed	2
146	MMP12	5.48	7.38	1.77	40.42	0.701805	R1 overexpressed	2
147	C4orf48	3.7	4.83	2.72	15.84	0.575471	R1 overexpressed	2
148	PADI3	2.99	2.72	1.79	10.45	0.372305	R1 overexpressed	2
149	COL4A1	18.17	17.18	16.92	54.14	4.20063	R1 overexpressed	2
150	STON2	12.39	11.85	13.32	39.13	3.27013	R1 overexpressed	2
151	GAST	4.64	4.35	4	22.52	0.0527023	R1 overexpressed	2
152	MIRLET7B	23.12	19.08	24.28	104.11	0.148341	R1 overexpressed	2
153	HES4	6.67	7.16	9.93	32.6	1.94632	R1 overexpressed	2
154	MIR4763	12.72	11.56	18.73	71.34	0.237963	R1 overexpressed	2
155	CXCL14	94.54	145.77	203.07	704.54	56.3769	R1 overexpressed	2
156	FU270189	72.48	123.29	172.15	543.71	9.16184	R1 overexpressed	2
157	TSPAN10	0.57	9.93	5.3	23.6	0.613661	R1 overexpressed	2
158	FKSG51	1.47	8.93	5.19	16.14	0.104356	R1 overexpressed	2
159	MIR4647	33.85	141.27	89.67	289.36	9.73256	R1 overexpressed	2
160	AK124973	1.68	3.89	3.04	12.01	0.226216	R1 overexpressed	2
161	ITGA5	11.91	24.82	21.02	63.37	4.20152	R1 overexpressed	2
162	TM4SF19	4.23	12.81	9.62	34.16	1.8094	R1 overexpressed	2
163	MT1F	2.92	9.18	8	23.97	2.13575	R1 overexpressed	2
164	PNLIPRP3	1.3	6.44	5.3	19.36	0.896954	R1 overexpressed	2
165	SMA3	4.37	6.75	5.08	15.06	0.752261	R1 overexpressed	2
166	TNFRSF6B	10.63	19.59	18.4	38.9	3.37138	R1 overexpressed	2
167	COL16A1	7.64	16.75	13.38	33.24	3.23333	R1 overexpressed	2
168	DCBLD1	6.15	13.35	10.53	29.53	1.92172	R1 overexpressed	2
169	LOC440173	0.42	4.63	1.49	17.1	0.431611	R1 overexpressed	2
170	VCX-8r	0	7.59	0	27.57	0.0397186	R1 overexpressed	2
171	WNT11	0.44	4.51	0.09	18.84	0.493457	R1 overexpressed	2
172	BC028224	4.36	10	2.79	25.13	2.28555	R1 overexpressed	2
173	CDKN2A	26.63	70.68	0.58	283.36	2.31084	R1 overexpressed	2
174	C6orf105	1.55	4.47	2.09	10.06	0.476445	R1 overexpressed	2
175	MFAP2	18.6	53.3	16.1	118.4	3.91143	R1 overexpressed	2
176	PLA2G2F	0.37	4.38	1.69	11.89	0.0532326	R1 overexpressed	2
177	APOL1	12.56	139.04	42.41	368.35	19.1174	R1 overexpressed	2
178	LGALS1	73.4	332.65	127.54	819.09	71.0726	R1 overexpressed	2
179	HIST1H4J	2.07	6.11	2.29	16.07	1.44208	R1 overexpressed	2
180	IFI27	208.49	1090.4	334.64	3266.41	88.3026	R1 overexpressed	2
181	DM074112	282.28	1042.41	450.02	3036.93	26.1844	R1 overexpressed	2
182	HRASLS2	4.89	14.87	5.15	43.35	0.344095	R1 overexpressed	2
183	APOL2	14.09	51.81	23.52	91.9	8.64617	R1 overexpressed	2
184	SCO2	73.29	295.23	132.13	604.49	23.7502	R1 overexpressed	2
185	ISG15	8.37	406.11	112.45	805.97	12.077	R1 overexpressed	2
186	IFI6	64.89	632.73	108.52	1212.79	19.0527	R1 overexpressed	2
187	PAPLN	2.74	10.67	3.6	18.1	1.37529	R1 overexpressed	2
188	MIR4709	230.93	546.8	147.93	1011.05	90.6512	R1 overexpressed	2
189	IFIT1	2.01	32.69	2.99	66.97	4.40371	R1 overexpressed	2
190	RTP4	2.03	19.86	0.78	41.12	2.42089	R1 overexpressed	2
191	STEAP1B	0.16	4.25	0.06	10.99	0.601102	R1 overexpressed	2
192	APOE	9.82	67.15	1.24	162.33	8.6272	R1 overexpressed	2
193	FAM20A	3.39	13.63	1.34	31.12	1.97595	R1 overexpressed	2
194	MGC16121	6.61	7.26	6.27	11.3	0.0526242	R1 overexpressed	2
195	S100A7A	33.75	29.85	31.24	68.55	1.92146	R1 overexpressed	2
196	NELL2	4.95	5.95	5.45	13.82	0.692261	R1 overexpressed	2
197	BC016143	5.94	7.33	7.08	15.76	0.168933	R1 overexpressed	2
198	COL4A2	24.9	34.78	31.96	68.68	5.82233	R1 overexpressed	2
199	DQ598454	3.94	5.8	4.8	11.98	0.0766869	R1 overexpressed	2
200	DQ582443	23.58	43.02	22.11	70.1	3.97972	R1 overexpressed	2
201	MMP9	16.46	25.49	13.33	50.55	1.5494	R1 overexpressed	2
202	CXCL13	41.19	43.36	0.37	117.66	0.582286	R1 overexpressed	2
203	KRTDAP	437.49	459.99	134.76	1025.35	78.0442	R1 overexpressed	2
204	DM119512	11.29	10.69	5.62	20.37	0.368301	R1 overexpressed	2
205	DQ590013	3865.44	3385.53	2409.14	8607.5	503.063	R1 overexpressed	2
206	FADS3	10.76	11.79	9.09	24.75	1.40574	R1 overexpressed	2
207	MIR21	9.86	10.91	6.09	22.07	0.370287	R1 overexpressed	2
208	PMS2L2	28.49	17.69	19.21	16.79	2.71643	T1 and T3 overexpressed	3
209	SNORD14	21.95	12.62	13.2	10.74	0.377753	T1 and T3 overexpressed	3
210	DQ601342	90.6	28.49	58.18	50.63	1.93865	T1 and T3 overexpressed	3
211	PLA2G4E	37.56	13.28	28.79	21.17	3.28987	T1 and T3 overexpressed	3
212	ALOX12B	33.77	2.48	22.67	4.25	1.5323	T1 and T3 overexpressed	3
213	PAPL	11.53	0.4	8.5	2.17	0.23789	T1 and T3 overexpressed	3
214	PLA2G4D	10.02	0.34	5.33	1.24	0.210127	T1 and T3 overexpressed	3
215	AL137655	14.6	2.04	8.77	0.96	1.21004	T1 and T3 overexpressed	3
216	CALB1	75.61	0.06	43.04	0.01	0.0789069	T1 and T3 overexpressed	3
217	TRNA_Glu	30.97	0.66	16.16	0	0.309598	T1 and T3 overexpressed	3
218	BC047594	13.96	6.46	12.73	6.74	0.571629	T1 and T3 overexpressed	3
219	BC110795	14.56	6.69	13.16	7.03	0.592843	T1 and T3 overexpressed	3
220	DQ581615	13.46	4.42	9.68	3.28	0.695799	T1 and T3 overexpressed	3
221	ATG9B	20.56	5.85	16.8	7.41	1.30296	T1 and T3 overexpressed	3
222	DQ576410	32.65	10.92	24.59	12.22	0.491255	T1 and T3 overexpressed	3
223	SNORD47	93.54	39.56	86.25	23.02	2.25533	T1 and T3 overexpressed	3
224	DQ582939	97.57	31.61	75.51	4.7	1.73998	T1 and T3 overexpressed	3
225	DQ599768	60.42	23.59	49.35	4.53	1.98933	T1 and T3 overexpressed	3
226	ALOXE3	13.23	1.74	12.82	1.53	0.523826	T1 and T3 overexpressed	3
227	DQ574670	60.21	11.7	67.37	2.76	1.00856	T1 and T3 overexpressed	3
228	DQ600587	24.56	5.75	22.08	0	1.42297	T1 and T3 overexpressed	3
229	AK302511	28.65	8.63	27.01	3.11	1.69381	T1 and T3 overexpressed	3
230	DQ577349	119.99	37.43	123.62	13.41	2.74984	T1 and T3 overexpressed	3
231	SNORA24	18.96	6.46	19.05	1.49	0.49408	T1 and T3 overexpressed	3
232	LOC146880	25.22	17.6	34.93	18.21	2.48005	T1 and T3 overexpressed	3
233	LOC440297	17.53	11.47	24.69	12.8	1.60023	T1 and T3 overexpressed	3
234	DQ593188	24.48	12.5	30.25	13.91	0.536048	T1 and T3 overexpressed	3
235	LOC100506046	17.14	10.08	22.21	10.06	1.27363	T1 and T3 overexpressed	3
236	SNORD81	25.08	15.11	31.6	13.51	1.69916	T1 and T3 overexpressed	3
237	GABRE	49.79	47.56	87.8	42.39	1.47802	T1 and T3 overexpressed	3
238	AK128346	6.54	6.36	10.35	5.55	0.589519	T1 and T3 overexpressed	3
239	BC144457	6.97	6.2	10.6	5.88	0.647021	T1 and T3 overexpressed	3
240	KIFC2	30.79	22.83	44.35	30.38	2.25971	T1 and T3 overexpressed	3
241	AGSK1	65.95	51.84	106.48	62.24	8.7775	T1 and T3 overexpressed	3
242	LOC727849	87.01	64.41	142.96	84.7	8.96909	T1 and T3 overexpressed	3
243	KPRP	57.21	1.44	63.02	16.96	1.7037	T1 and T3 overexpressed	3
244	DQ575018	45.85	20.11	70.83	7.54	3.27831	T1 and T3 overexpressed	3
245	LOC729737	28.12	11.77	42.09	4.04	2.70726	T1 and T3 overexpressed	3
246	LOC100133331	91.8	43.99	117.43	25.45	4.8651	T1 and T3 overexpressed	3
247	LOC100132287	105.06	53.25	143.04	40.91	4.76457	T1 and T3 overexpressed	3
248	DQ586658	59.59	25.79	82.84	16.3	1.32959	T1 and T3 overexpressed	3
249	LOC100133161	48.16	21.75	64.3	16.9	4.35372	T1 and T3 overexpressed	3
250	DQ574721	64.35	29.78	99.97	27.3	7.85211	T1 and T3 overexpressed	3
251	LOC388312	229.16	123.18	331.16	112.68	9.88402	T1 and T3 overexpressed	3
252	SNORA57	29.55	20.52	21.94	10.09	0.305444	T1 and T3 overexpressed	3
253	LENG9	63.12	52.09	43.68	27.79	2.93311	T1 and T3 overexpressed	3
254	KIAA1932	171.55	154.03	145.3	81.23	6.11336	T1 and T3 overexpressed	3
255	SNORD104	51.26	50.16	40.07	21.39	1.09714	T1 and T3 overexpressed	3
256	LOC284454	73.62	58.68	83.37	42.74	1.85487	T1 and T3 overexpressed	3
257	NPIPL1	16.11	14.08	16.78	11.39	0.484339	T1 and T3 overexpressed	3
258	SULT1A4	35.27	37.89	37.95	27.22	2.96048	T1 and T3 overexpressed	3
259	DQ575955	93.18	56.41	115.79	18.74	6.02591	T1 and T3 overexpressed	3
260	SNORD35B	17.68	9.17	18.6	3.65	1.20096	T1 and T3 overexpressed	3
261	DQ600234	16.32	12.67	15.5	2.17	0.948941	T1 and T3 overexpressed	3
262	AF072097	37	31.68	40.06	13.33	1.54974	T1 and T3 overexpressed	3
263	AK303607	75.45	62.55	84.72	19.94	2.45972	T1 and T3 overexpressed	3
264	LOC100271836	61.12	47.92	69.33	16.04	3.96689	T1 and T3 overexpressed	3
265	SNORD22	27.75	12.66	13.67	3.78	0.74718	T1 and T3 overexpressed	3
266	MIR25	11.27	5.04	5.97	3.06	0.229444	T1 and T3 overexpressed	3
267	PVT1	18.99	9.22	11.07	5.87	1.71771	T1 and T3 overexpressed	3
268	DQ590432	67.62	39.35	57.32	5.16	1.49429	T1 and T3 overexpressed	3
269	DQ584609	109.68	58.29	93.63	13.04	1.43992	T1 and T3 overexpressed	3
270	DQ599872	25.45	13.52	20.46	3.17	1.80292	T1 and T3 overexpressed	3
271	RN5-8S1	8268.56	4307.09	4939.3	256.35	73.334	T1 and T3 overexpressed	3
272	SNORD4B	13.5	8.17	8.33	0.99	0.197198	T1 and T3 overexpressed	3
273	SNORA45	11.34	5.26	7.81	1.59	0.142262	T1 and T3 overexpressed	3
274	HBB	194.91	89.83	118.25	21.05	11.6643	T1 and T3 overexpressed	3
275	HBA1	426.04	191.97	256.42	45.15	27.4553	T1 and T3 overexpressed	3
276	HBA2	471.75	208.45	284.6	43.9	27.6861	T1 and T3 overexpressed	3
277	CCL13	11.31	12.56	2.23	5.49	0.987519	T1 overexpressed	4
278	JAK3	12.22	15.73	2.67	5.24	0.746114	T1 overexpressed	4
279	ENO2	17.99	15.39	7.05	9.94	1.47171	T1 overexpressed	4
280	HSPC047	10.73	9.18	3.33	5.41	0.651976	T1 overexpressed	4
281	ADAM33	8.83	10.01	3.34	5.03	0.691711	T1 overexpressed	4
282	DD181999	564.62	623.82	180.24	272.08	19.2144	T1 overexpressed	4
283	DNM1	16.94	16.14	5.63	7.18	0.833276	T1 overexpressed	4
284	FOXP3	11.32	10.93	2.84	5.2	0.748507	T1 overexpressed	4
285	SELL	10.09	7.21	1.15	4.44	0.744788	T1 overexpressed	4
286	MIAT	23.54	11.87	1.67	6.78	0.0957047	T1 overexpressed	4
287	Metazoa_SRP	5236.04	3256.81	1344.57	1570.33	121.073	T1 overexpressed	4
288	AK124820	22.86	14.21	1.51	4.52	0.0606432	T1 overexpressed	4
289	CTLA4	14.2	9.77	1.71	3.94	0.267096	T1 overexpressed	4
290	DQ570835	10.14	7.8	4.28	2.91	0.510178	T1 overexpressed	4
291	DQ574682	13.97	12.09	0.65	0	0.012135	T1 overexpressed	4
292	CCL18	91.43	19.59	3.44	46.56	4.22551	T1 overexpressed	4
293	BC006435	10.3	4.7	4.12	6.48	0.226788	T1 overexpressed	4
294	DQ596866	88.97	41.84	16.87	43.72	1.10177	T1 overexpressed	4
295	U6	21.79	9.97	6.69	11.69	0.612328	T1 overexpressed	4
296	5S_rRNA	37.9	13.76	6.56	3.3	0.186791	T1 overexpressed	4
297	MMP19	50.41	20.14	12.09	13.94	1.30925	T1 overexpressed	4
298	hsa-miR-3074-5p	12	3.68	0	0	0.435288	T1 overexpressed	4
299	DQ586951	93.89	12.95	8.95	0	3.10379	T1 overexpressed	4
300	DQ596042	17.66	2.27	1.31	0	0.0324886	T1 overexpressed	4
301	SCARNA5	12.01	2.35	0.15	0	0.042562	T1 overexpressed	4
302	MIR3606	65.51	11.9	3.65	0.97	0.334147	T1 overexpressed	4
303	SNORA12	14.57	2.06	0.28	0	0.0449493	T1 overexpressed	4
304	SNORD35A	11.31	4.08	5.22	2.7	0.663183	T1 overexpressed	4
305	NEAT1	183.49	36.32	75.26	30.21	4.26821	T1 overexpressed	4
306	SNORD36C	18.24	4.69	7.33	4.2	0.971515	T1 overexpressed	4
307	SPDYE2L	13.37	4.43	4.07	2.6	0.53433	T1 overexpressed	4
308	SPRR4	38.16	7.12	9.69	7.24	1.03406	T1 overexpressed	4
309	DQ592203	33.1	0	6.57	0	0.760794	T1 overexpressed	4
310	ODC1	384.87	15.95	137.46	18.14	24.5559	T1 overexpressed	4
311	DQ572955	115.77	15.34	53.02	9.4	1.87075	T1 overexpressed	4
312	SNORA64	17.46	2.71	7.4	0.73	0.714729	T1 overexpressed	4
313	CCAT1	11.19	1.69	3.35	0.46	0.878116	T1 overexpressed	4
314	KIAA0855	17.22	3.2	5.76	0.56	1.40519	T1 overexpressed	4
315	DQ575786	44.31	12.09	16.84	3.35	2.08382	T1 overexpressed	4
316	DQ597235	85.03	18.89	33.94	4.58	1.01696	T1 overexpressed	4
317	SNORD96A	13.33	3.53	5.51	1.02	1.08711	T1 overexpressed	4
318	LOR	51.44	0.78	6.35	8.25	0.0764331	T1 overexpressed	4
319	DQ584116	16.06	0.45	1.93	4.07	0.29179	T1 overexpressed	4
320	TRNA_His	16.43	0	2.03	4.75	0.0842793	T1 overexpressed	4
321	DQ586919	72.29	0	14.86	19.27	4.91447	T1 overexpressed	4
322	TRNA	14.56	0	3.37	3.68	0.138851	T1 overexpressed	4
323	C1orf110	12.25	0.02	1.02	0.14	0.349582	T1 overexpressed	4
324	SNORA4	10.55	0.18	1.22	0.27	0.597322	T1 overexpressed	4
325	SNORD44	20.04	0	2.57	0	0.565973	T1 overexpressed	4
326	GPRC5D	18.68	0.33	2.19	0.24	0.409606	T1 overexpressed	4
327	SNORA81	12.85	0.4	1.62	0	0.444758	T1 overexpressed	4
328	SNORD58A	14.56	0.37	1.45	0	0.332887	T1 overexpressed	4
329	DQ576962	15.28	0.84	2.67	0.57	0.297846	T1 overexpressed	4
330	LOC344887	58.26	2.44	6.56	1.69	0.296873	T1 overexpressed	4
331	SNORA23	12.38	0.51	1.44	0	0.0619623	T1 overexpressed	4
332	DQ577244	47.32	4.03	5.22	0	1.30004	T1 overexpressed	4
333	SNORD15B	28.45	2.48	3	0	0.0772452	T1 overexpressed	4
334	SNORD10	25.76	1.55	2.61	0	0.851958	T1 overexpressed	4
335	SNORD76	21.42	1.94	3.22	0	1.41804	T1 overexpressed	4
336	SCARNA10	20.79	1.98	0.89	1.26	0.0646027	T1 overexpressed	4
337	DQ578700	21.51	0.73	0	0	0	T1 overexpressed	4
338	SNORA53	13.77	0.29	0	0	0.185651	T1 overexpressed	4
339	MIR3687	1048.94	1.39	3.77	3.21	0	T1 overexpressed	4
340	DQ576999	11.83	0	0	0	0	T1 overexpressed	4
341	MIR3609	11.67	0	0	0	0	T1 overexpressed	4
342	DQ571391	14.84	0	0	0	0.0567979	T1 overexpressed	4
343	DQ571479	11.27	0	0	0	0.0937988	T1 overexpressed	4
344	JA660803	7261.48	54.39	139.55	63.89	0.223581	T1 overexpressed	4
345	SNORA80B	24.84	0	0.31	0	0.00523186	T1 overexpressed	4
346	JA668106	8675.72	35.05	56.39	135.67	0.256506	T1 overexpressed	4
347	JA682656	4265.24	36.81	59.33	54.44	0.16912	T1 overexpressed	4
348	MIR3648	527.95	2.95	7.43	7.2	0.0413629	T1 overexpressed	4
349	SCARNA2	21.66	1.44	0.65	0.06	0.149344	T1 overexpressed	4
350	SNORA63	43.62	2.15	2.78	0.09	0.773609	T1 overexpressed	4
351	SNORD15A	18.21	0.82	0.92	0	0.0497192	T1 overexpressed	4
352	MIR374C	10.14	0	0.3	0.7	0	T1 overexpressed	4
353	SCARNA7	21.51	1.17	1.27	1.7	0.0428449	T1 overexpressed	4
354	RPTN	24.93	0.67	2.3	2.37	1.86958	T1 overexpressed	4
355	KRT2	24.8	0.12	0.8	0.35	0.551897	T1 overexpressed	4
356	SNORD78	13.14	0	0.61	0	0.348441	T1 overexpressed	4
357	SNORD94	10.17	0.18	0.61	0	0.0711187	T1 overexpressed	4
358	SNORD97	21.38	0	0.88	0	0.078632	T1 overexpressed	4
359	SNORA48	16.75	0.18	1.31	0.72	0.40669	T1 overexpressed	4
360	SNORA74A	16.69	0.36	0.94	0.37	0.0433186	T1 overexpressed	4
361	SNORD17	47.42	0.92	2.6	1.86	0.267357	T1 overexpressed	4
362	LY6G6C	138.38	27.59	17.01	31.13	12.0925	T1 overexpressed	4
363	PSORS1C2	19.23	1.75	1.52	3.06	0.439727	T1 overexpressed	4
364	TRNA_Gly	38.88	3.19	4.06	7.13	0.226518	T1 overexpressed	4
365	JA660597	14.12	2.24	0.77	0.91	0	T1 overexpressed	4
366	RPPH1	129.51	25.52	15.25	16.85	1.10924	T1 overexpressed	4
367	AF113016	799.74	71.97	102.22	73.44	9.62241	T1 overexpressed	4
368	BC010924	740.58	57.69	82.64	56.95	8.91406	T1 overexpressed	4
369	MALAT1	668.82	53.45	66.84	49.22	5.75555	T1 overexpressed	4
370	7SK	63.24	8.44	8.76	2.71	0.414982	T1 overexpressed	4
371	RMRP	212.56	18.94	28.05	7.11	0.696176	T1 overexpressed	4
372	AX746885	124.82	85.16	412.4	315.58	32.5246	T3 overexpressed	5
373	HOXB7	2.44	2.51	10.64	7.19	0.165037	T3 overexpressed	5
374	LAMC2	51.6	51.18	257.46	182.41	9.04643	T3 overexpressed	5
375	FEZ1	1.94	4.42	36.04	23.2	2.30502	T3 overexpressed	5
376	MIR205	79.94	131.86	381.24	285.33	22.2547	T3 overexpressed	5
377	C16orf74	9.3	23.45	70.07	46.63	3.23314	T3 overexpressed	5
378	GGTLC2	1.41	3.46	12.14	8.47	0.731308	T3 overexpressed	5
379	WFDC12	24.15	15.02	139.62	151.12	0.797504	T3 overexpressed	5
380	BC013821	8.94	13.57	39.53	41.68	1.38214	T3 overexpressed	5
381	SH3D21	3.28	5.62	15.99	17.62	1.52494	T3 overexpressed	5
382	ANXA8L2	231.33	508.46	1331.88	1368.97	123.043	T3 overexpressed	5
383	FAM211B	4.49	9.57	20.52	20.74	1.93895	T3 overexpressed	5
384	FU270191	63.84	82.89	133.76	152.49	13.6252	T3 overexpressed	5
385	MIR4768	13.85	17.8	27.66	31.71	0.0731088	T3 overexpressed	5
386	FOXH1	21.34	17.98	31.8	32.87	0.689423	T3 overexpressed	5
387	IGF2BP2	8.66	6.38	16.6	16.97	1.53265	T3 overexpressed	5
388	FU270179	48.19	89.22	179.51	165.29	17.1682	T3 overexpressed	5
389	BC051760	4.77	13.26	24.21	20.17	1.27119	T3 overexpressed	5
390	WDR66	2.81	8.79	17.84	14.58	0.868224	T3 overexpressed	5
391	MIR4746	3.89	8.34	10.3	10.5	0.56072	T3 overexpressed	5
392	FU270182	74.48	195.42	238	269.91	16.4273	T3 overexpressed	5
393	NR_026754	23.26	72.93	87.63	92.7	7.25788	T3 overexpressed	5
394	SBP1	14.66	37.93	56.51	46.76	4.57514	T3 overexpressed	5
395	CHST2	2.25	11.4	15.16	13.92	1.04102	T3 overexpressed	5
396	CCL3L1	1.8	15.04	18.75	17.56	0.729198	T3 overexpressed	5
397	CCL3L3	1.75	12.55	15.31	14.31	0.610149	T3 overexpressed	5
398	DQ581594	8.9	38.21	71.75	26.02	4.89268	T3 overexpressed	5
399	SPINK6	0	17.84	31.68	9.7	0.267278	T3 overexpressed	5
400	DQ582680	6.57	24.51	54.53	9.17	5.22481	T3 overexpressed	5
401	DQ575010	0	17.78	34.4	4.67	0.481858	T3 overexpressed	5
402	DQ584971	0	7.3	15.01	2.55	0.310201	T3 overexpressed	5
403	LCE3D	421.49	31.35	1112.74	202.31	4.69091	T3 overexpressed	5
404	PTHLH	41.77	11.99	98.15	15.32	2.95873	T3 overexpressed	5
405	SNORA10	34.49	13.27	77.65	12.04	1.16206	T3 overexpressed	5
406	LGALS9C	12.28	8.44	160.73	17.41	5.53354	T3 overexpressed	5
407	PRR9	1.73	0.49	63.48	5.39	0.0426387	T3 overexpressed	5
408	SLC7A5	50.01	48.23	399.64	58.48	35.7826	T3 overexpressed	5
409	CD177	0.75	1.03	32.15	1.69	0.586987	T3 overexpressed	5
410	PYY2	0.61	0.47	25.33	0.71	0.0290312	T3 overexpressed	5
411	BPIFB2	0.08	0	18.26	0.09	0.872631	T3 overexpressed	5
412	LGALS9B	4.93	2.93	57.94	4.13	4.81605	T3 overexpressed	5
413	LOC100505817	0.36	0.01	41.52	0	0	T3 overexpressed	5
414	MAGEA3	0.03	0	16.5	0	0.0127028	T3 overexpressed	5
415	MAGEA6	0.03	0.04	16.81	0	0.0124634	T3 overexpressed	5
416	FABP4	2.29	8.55	102.94	7.35	6.25976	T3 overexpressed	5
417	UPK1B	0.63	2.51	38.31	0.38	1.14495	T3 overexpressed	5
418	SNORD73A	5.86	4.09	18.15	1.5	1.04854	T3 overexpressed	5
419	LCE3A	10.61	1.7	45.56	4.48	0.31568	T3 overexpressed	5
420	IL1A	5.52	1.65	26.68	3.52	1.22185	T3 overexpressed	5
421	LCE3E	93.62	12.88	523.02	71.35	3.02143	T3 overexpressed	5
422	MIR1182	14.09	13.21	72.88	8.69	6.24961	T3 overexpressed	5
423	FAM25B	61.67	11.58	761.07	20.05	6.0337	T3 overexpressed	5
424	DEFB4A	158	13.27	936.24	46.12	8.34582	T3 overexpressed	5
425	DEFB4B	134.22	11.97	816.05	39.91	5.71218	T3 overexpressed	5
426	PSG4	2.4	0.42	18.23	0.61	0.170985	T3 overexpressed	5
427	DEFB103A	26.85	3	181.56	6.49	2.66498	T3 overexpressed	5
428	DEFB103B	27.06	3	181.44	6.49	2.65579	T3 overexpressed	5
429	FOLR3	0.22	1.04	23.37	7.11	0.041654	T3 overexpressed	5
430	IRX4	2.13	4.64	35.03	16.25	1.50814	T3 overexpressed	5
431	HIST1H2BG	1.42	4.32	13.05	6.51	1.21015	T3 overexpressed	5
432	HOTAIRM1	1.91	5.09	15.3	7.83	0.951809	T3 overexpressed	5
433	BC041646	6.64	15.75	41.33	20.53	0.574724	T3 overexpressed	5
434	SH2D5	1.99	5.6	17.63	8.32	0.0687993	T3 overexpressed	5
435	AX747817	6.51	7.81	25.43	14.25	0.878633	T3 overexpressed	5
436	FSTL3	6.91	10.49	40.24	23.13	3.36864	T3 overexpressed	5
437	LEPREL1	8.56	12.9	47.32	30.61	3.15421	T3 overexpressed	5
438	ARTN	4.11	4.45	34.57	7.08	0.22389	T3 overexpressed	5
439	HEPHL1	5.53	2.05	43.3	9.47	3.34516	T3 overexpressed	5
440	IL36RN	22.44	7.61	121.96	40.69	10.4843	T3 overexpressed	5
441	PRODH	19.18	7.59	107.49	40.29	4.23131	T3 overexpressed	5
442	SPRR2G	413.43	124.35	1894.37	441	34.1548	T3 overexpressed	5
443	FAM89A	11.95	9.26	42.41	16.53	4.15092	T3 overexpressed	5
444	IL23A	3.52	2.81	12.95	4.36	0.913934	T3 overexpressed	5
445	IL36G	65.55	11.34	186.16	89.57	3.61116	T3 overexpressed	5
446	LCE3C	3.31	0.48	13.05	3.94	0.0155496	T3 overexpressed	5
447	GSDMA	7.03	2.03	19.68	6.02	1.06315	T3 overexpressed	5
448	WFDC5	36.41	12.55	99.76	34.16	3.28316	T3 overexpressed	5
449	GOLGA7B	4.56	3.78	13.26	6.31	0.893014	T3 overexpressed	5
450	KLK5	42.98	40.57	121.45	57.44	9.59458	T3 overexpressed	5
451	BC033949	5.16	4.24	14.75	8.37	0.792205	T3 overexpressed	5
452	C1orf68	11.61	10.49	31.81	17.55	0.0160986	T3 overexpressed	5
453	S100A3	39.79	21.19	76.65	48.19	2.62895	T3 overexpressed	5
454	CDSN	33.86	27.75	76.8	49.4	0.240471	T3 overexpressed	5
455	NRBP2	13.97	12.13	29.46	22.17	1.83962	T3 overexpressed	5
456	PIF1	2.55	5.78	11.29	4.61	0.413306	T3 overexpressed	5
457	ZNF83	10.47	13.38	25.39	12.36	2.11686	T3 overexpressed	5
458	LCAT	12.72	23.25	44.03	22.73	1.14665	T3 overexpressed	5
459	ADAM8	10.47	17.13	35.36	19.09	1.87187	T3 overexpressed	5
460	TNFRSF25	20.71	37.14	82.24	39.92	1.90074	T3 overexpressed	5
461	GPSM1	4.34	6.11	13.5	4.42	1.19205	T3 overexpressed	5
462	SNORA61	7.48	13.85	35.91	8.93	1.08632	T3 overexpressed	5
463	DKFZp451J181	9.08	10.15	34.03	12.5	1.31365	T3 overexpressed	5
464	SCNN1D	5.78	5.73	21.86	6.1	0.373237	T3 overexpressed	5
465	BC069212	4.09	4.24	10.68	2.74	0.649525	T3 overexpressed	5
466	DQ596633	139.7	169.23	336.84	128.16	8.44648	T3 overexpressed	5
467	MIR1233-1	8.66	8.84	19.61	5.81	0.00962265	T3 overexpressed	5
468	FCHSD1	11.21	10.08	23.81	11.87	2.23979	T3 overexpressed	5
469	CHRNE	18	13.94	48.62	15.71	2.87278	T3 overexpressed	5
470	UCN2	9.85	6.37	23.04	7.56	0.503579	T3 overexpressed	5
471	DQ570150	0	28.31	9.34	0	0.126719	T2 overexpressed	6
472	DQ596928	0	12.48	4.72	0	1.00363	T2 overexpressed	6
473	CD27	6.7	31.21	2.85	7.59	1.65458	T2 overexpressed	6
474	MZB1	28.2	157.55	16.38	39.3	2.83498	T2 overexpressed	6
475	BC034684	20.69	139.09	10.62	36.35	7.43765	T2 overexpressed	6
476	DKFZp667J0810	649.49	8234.82	440.3	1472.1	85.9222	T2 overexpressed	6
477	DQ575049	273.11	3142.77	196.91	694.44	43.0514	T2 overexpressed	6
478	IGLL5	449.86	5194.27	322.53	1144.51	79.5843	T2 overexpressed	6
479	CD79A	11.68	50.27	7.4	7.58	1.37378	T2 overexpressed	6
480	TARP	3.16	12	1.65	2.07	0.440357	T2 overexpressed	6
481	DERL3	11.05	61.13	8.24	9.29	1.79338	T2 overexpressed	6
482	AK096976	12.1	61.21	9.56	8.08	0.16491	T2 overexpressed	6
483	SPAG4	2.57	10.39	2.03	1.98	0.436391	T2 overexpressed	6
484	Ig alpha 1-[alpha]2m	4.47	57.21	3.93	4.63	0.699211	T2 overexpressed	6
485	COMP	1.73	18.15	0.76	0.45	1.04186	T2 overexpressed	6
486	IGVK-A2	2.49	20.68	0	1.06	0.627813	T2 overexpressed	6
487	FCRL5	5.43	15.39	2.26	1.95	0.100671	T2 overexpressed	6
488	IGHCgamma1	114.14	324.56	16.06	31.46	16.1462	T2 overexpressed	6
489	ACAP1	7.93	19.65	2.75	3.57	1.3151	T2 overexpressed	6
490	PARVG	9.25	21.31	2.78	4.81	1.48216	T2 overexpressed	6
491	ARHGAP9	9.28	21.78	2.56	4.57	1.60012	T2 overexpressed	6
492	LRRC15	7.23	18.96	1.16	3	0.198361	T2 overexpressed	6
493	CYTH4	7.52	22.15	5.02	6.6	1.32729	T2 overexpressed	6
494	HSPA7	8.97	22.83	5.81	7.05	1.81161	T2 overexpressed	6
495	HSH2D	6.34	23.98	4.63	6.6	0.571852	T2 overexpressed	6
496	MXRA8	19.41	59.32	10.43	21.02	3.62535	T2 overexpressed	6
497	PTPRCAP	13.59	43.66	8.62	15.05	3.97699	T2 overexpressed	6
498	SIGLEC1	3.26	11.75	1.4	3.53	0.329145	T2 overexpressed	6
499	IFFO1	5.73	13.64	2.77	4.51	0.843056	T2 overexpressed	6
500	IRF4	4.67	11.29	2.46	3.26	0.369983	T2 overexpressed	6
501	LOC283710	7.4	18.78	2.55	3.96	0.103717	T2 overexpressed	6
502	PIM2	30.43	70.07	12.88	18.77	2.99745	T2 overexpressed	6
503	ARHGAP4	10.05	23.74	3.64	6.38	1.53493	T2 overexpressed	6
504	CPNE5	4.46	11.35	1.76	2.65	0.611219	T2 overexpressed	6
505	PTPN7	3.8	13.99	1.24	3.38	0.944742	T2 overexpressed	6
506	TRGC2	3.36	13.7	1.59	2.58	0.609528	T2 overexpressed	6
507	ZBP1	3.26	13.9	1.52	2.8	0.223609	T2 overexpressed	6
508	KLRK1	4.83	13.34	1.89	2.88	1.13906	T2 overexpressed	6
509	TBC1D10C	10.05	27.9	2.42	5.68	1.16866	T2 overexpressed	6
510	AX747844	4.42	14.54	1.81	2.7	0.235091	T2 overexpressed	6
511	NKD2	6.1	18.99	2.16	4.62	0.865636	T2 overexpressed	6
512	DQ575742	8.32	13.3	2.26	2.04	0.700378	T2 overexpressed	6
513	LOC100505746	8.9	14.34	1.94	3.34	0.329631	T2 overexpressed	6
514	PLCB2	6.75	12.64	1.6	2.51	0.985817	T2 overexpressed	6
515	RASAL3	7.49	14.2	1.49	2.94	0.942109	T2 overexpressed	6
516	MAP4K1	6.13	12.44	1.47	1.55	0.897352	T2 overexpressed	6
517	POU2AF1	12.33	26.71	4.26	4.23	0.866535	T2 overexpressed	6
518	DQ575504	6.56	15.46	3.63	6.18	0.246227	T2 overexpressed	6
519	MIR3918	10.03	26.38	6.62	10.51	1.71176	T2 overexpressed	6
520	HLA-DOB	8.56	17.88	5.5	6.01	0.825939	T2 overexpressed	6
521	SLC17A9	7.61	17.48	4.27	4.67	0.195933	T2 overexpressed	6
522	SAP25	18.81	37.31	9.75	13.2	0.353052	T2 overexpressed	6
523	DOK3	7.78	15.41	4.96	6.49	0.504645	T2 overexpressed	6
524	ITGAX	6.73	14.7	4.54	5.69	0.513849	T2 overexpressed	6
525	IRF8	7.16	16.97	1.99	6.47	1.43282	T2 overexpressed	6
526	MMP11	17.09	51.37	1.86	22.68	0.569298	T2 overexpressed	6
527	BGN	87.51	222	29.87	139.95	19.6757	T2 overexpressed	6
528	THY1	30.1	78.8	16.45	48.13	3.59822	T2 overexpressed	6
529	ASPN	11.7	23.87	1.85	14.76	0.75207	T2 overexpressed	6
530	ADAMTS2	10.86	18.34	3.36	10.32	0.420172	T2 overexpressed	6
531	CCL11	5.56	11.46	1.83	5.97	0.0691922	T2 overexpressed	6
532	SLAMF7	4.93	29.36	8.29	11.88	2.39725	T2 overexpressed	6
533	CSAG2	0.12	38.18	8.99	11.92	0.0173646	T2 overexpressed	6
534	CSAG3	0.12	39.9	9.36	12.09	0.0317273	T2 overexpressed	6
535	FAM113B	4.9	16.13	7.82	8.9	1.08721	T2 overexpressed	6
536	AK123771	2.56	10.05	3.11	5.76	0.885142	T2 overexpressed	6
537	MIR142	3.93	22.09	7.44	12.92	0.09498	T2 overexpressed	6
538	BATF2	0.95	20.03	1.61	9.81	0.927426	T2 overexpressed	6
539	GZMB	3	22.76	2.31	12.66	1.90166	T2 overexpressed	6
540	AEBP1	28.39	134.59	12.1	77.15	11.2345	T2 overexpressed	6
541	KIAA1554	26.35	92.58	20.72	54.03	7.01956	T2 overexpressed	6
542	LOC606724	20.28	108.26	19.86	58.24	2.87394	T2 overexpressed	6
543	WARS	33.65	298.13	29.52	100.84	27.1386	T2 overexpressed	6
544	CXCL9	6.23	69.52	2.12	18.99	1.19925	T2 overexpressed	6
545	IGHG1	357.36	5796.79	275.92	1581.62	33.9043	T2 overexpressed	6
546	FLJ00385	60.22	1054.47	45.39	264.19	8.71111	T2 overexpressed	6
547	abParts	89.27	1085.31	63.63	297.52	36.0284	T2 overexpressed	6
548	CXCL10	4.09	153.68	11.03	55.22	2.31928	T2 overexpressed	6
549	CCL5	11.78	76.51	15.29	29.36	7.35553	T2 overexpressed	6
550	CXCL11	0.15	14.16	1.17	4.13	0.289589	T2 overexpressed	6
551	DQ571461	24.62	111.65	19.37	42.67	0.350941	T2 overexpressed	6
552	TGFB3	6.5	31.67	1.27	12.73	1.87405	T2 overexpressed	6
553	GBP5	3.75	24.06	2.72	8.66	0.712705	T2 overexpressed	6
554	AK128525	582.08	4902.03	416.32	2048.29	94.0927	T2 overexpressed	6
555	Ig kappa	1732.35	14602.4	1238.75	6085.04	280.289	T2 overexpressed	6
556	GABBR1	16.91	30.71	16.87	23.43	1.86666	T2 overexpressed	6
557	AGER	6.04	10.52	7.36	8.84	0.479793	T2 overexpressed	6
558	SOCS1	13.83	23.01	15.05	19.9	1.47101	T2 overexpressed	6
559	CCL3	6.84	27.74	18.58	22.63	2.06376	T2 overexpressed	6
560	DQ595000	11.41	41.99	26.66	36.99	0.958426	T2 overexpressed	6
561	HOXD9	3.79	11.37	5.6	10.15	0.327879	T2 overexpressed	6
562	C1QTNF6	6.47	15.09	8.71	12.13	0.81098	T2 overexpressed	6
563	SH2D2A	5.22	11.13	6.87	10.24	0.812498	T2 overexpressed	6
564	MIR1229	4.76	17.69	13.47	8.86	0.23154	T2 overexpressed	6
565	MIR4750	17.46	39.87	28.37	16.97	1.95198	T2 overexpressed	6
566	NSUN5P1	16.52	34.77	26.12	15.44	2.87999	T2 overexpressed	6
567	PABPC1L	5.97	10.22	6.74	5.78	0.456292	T2 overexpressed	6
568	TRAF3IP3	5.65	12.27	6.06	5.88	1.07162	T2 overexpressed	6
569	DQ599803	4.87	9.4	13.15	0	0.248963	ambigious overexpressed	7
570	DQ573170	9.05	11.28	16.24	2.44	0.365791	ambigious overexpressed	7
571	DQ577099	72.09	98.53	157.27	21.48	1.58511	ambigious overexpressed	7
572	DQ588224	126.18	178.09	282.64	43.19	1.35672	ambigious overexpressed	7
573	DQ595631	92.5	112.37	125.31	1.81	0.819732	ambigious overexpressed	7
574	AK303572	113	105.61	152.29	35.44	4.17796	ambigious overexpressed	7
575	DQ576627	8.53	8.48	12.09	2.36	0.675541	ambigious overexpressed	7
576	DQ576951	1559.76	1649.96	2540.97	660	9.30371	ambigious overexpressed	7
577	GOLGA8B	21.36	23.35	31.57	11.25	1.4449	ambigious overexpressed	7
578	LY6G5B	7.59	11.95	10.93	6.02	0.781354	ambigious overexpressed	7
579	MIR939	24.52	36.12	37.06	16.69	2.01869	ambigious overexpressed	7
580	DQ576952	14.91	20.92	21.75	7.05	1.05684	ambigious overexpressed	7
581	SNORA70	27.85	31.34	36.59	17.38	2.84696	ambigious overexpressed	7
582	Mir_324	4.21	9.86	11.96	3.44	0.274002	ambigious overexpressed	7
583	SNORD99	14.62	43.97	48.17	11	0.177901	ambigious overexpressed	7
584	SNORD38B	12.19	25.23	25.12	9.92	0.503078	ambigious overexpressed	7
585	TMEM86B	5.15	9.02	10.43	3.83	0.848478	ambigious overexpressed	7
586	ATG16L2	13.9	17.67	27.92	9.56	2.26822	ambigious overexpressed	7
587	GOLGA8A	24.5	35.48	50.3	21.22	1.67145	ambigious overexpressed	7
588	AGAP9	11.12	19.55	23.81	12.79	1.10944	ambigious overexpressed	7
589	SNORD60	15.36	34.81	51.58	21.2	0.298429	ambigious overexpressed	7
590	LOC399753	7.51	14.85	20.05	9.32	1.00479	ambigious overexpressed	7
591	PGLYRP4	13.14	22.56	30.43	13.96	2.36113	ambigious overexpressed	7
592	CCNL2	29.77	52.65	40.88	53.69	4.65604	ambigious overexpressed	7
593	LOC23117	149.86	267.4	263.46	284.29	7.89746	ambigious overexpressed	7
594	C8ORFK29	4.71	8.09	9.36	13.77	0.424106	ambigious overexpressed	7
595	LOXL2	6.88	11.4	12.76	18.75	1.28737	ambigious overexpressed	7
596	BC011243	5.99	10.9	10.43	14.31	0.759455	ambigious overexpressed	7
597	C16orf79	5.04	9.66	9.08	13.32	1.02386	ambigious overexpressed	7
598	DDX11L family member	3.41	6.52	6.48	10.03	0.114686	ambigious overexpressed	7
599	CCDC84	12.92	15.28	18.11	20.22	1.78565	ambigious overexpressed	7
600	FU270192	85.75	138.14	163.6	194.39	7.64945	ambigious overexpressed	7
601	HERC2P7	9.56	16.06	14.51	13.86	0.172826	ambigious overexpressed	7
602	JA429504	1273.72	2368.02	1844.32	1888.04	231.543	ambigious overexpressed	7
603	BC039500	6.69	12.9	11.19	7.89	0.26779	ambigious overexpressed	7
604	PILRB	30.62	56.23	45.61	36.17	2.66989	ambigious overexpressed	7
605	FAM156A	29.01	45.51	39.34	30.31	3.6373	ambigious overexpressed	7
606	FAM156B	29.36	45.78	39.68	30.34	2.91176	ambigious overexpressed	7
607	IL24	12.69	19.3	17.37	13.97	0.441315	ambigious overexpressed	7
608	LOC100506123	7.25	10.58	9.8	8.01	0.311664	ambigious overexpressed	7
609	KLHL17	3.83	9.12	10.29	7.66	0.926865	ambigious overexpressed	7
610	LOC728392	7.01	18.39	20.99	13.83	1.00727	ambigious overexpressed	7
611	AGAP6	13.1	20.12	20.52	13.34	1.32987	ambigious overexpressed	7
612	NPFF	6.59	12.03	12.63	7.12	0.224858	ambigious overexpressed	7
613	NPIPL2	20.84	34.24	39.46	27.23	0.548289	ambigious overexpressed	7
614	AGAP7	12.25	21.23	20.3	15.68	1.11695	ambigious overexpressed	7
615	AGAP4	12.11	22.11	21.76	15.15	1.42227	ambigious overexpressed	7
616	AGAP8	19.84	38.52	38.53	26.87	1.53206	ambigious overexpressed	7
617	LOC339047	130.09	144.23	149.63	141.71	12.795	ambigious overexpressed	7
618	NPIP	321.49	360.61	369.72	382.94	12.8282	ambigious overexpressed	7
619	AHSA2	10.87	11.72	9.57	10.35	0.857285	ambigious overexpressed	7
620	FAIM3	8.88	12.13	9.49	9.43	1.10896	ambigious overexpressed	7
621	TBC1D3C	22.56	26.66	34.86	29.1	1.85149	ambigious overexpressed	7
622	TBC1D3B	17.73	21.67	29.31	20.63	1.6805	ambigious overexpressed	7
623	TBC1D3F	42.12	51.02	66.73	52.19	2.18062	ambigious overexpressed	7
624	TBC1D3	45.63	53.36	70.76	53.42	5.49884	ambigious overexpressed	7
625	TBC1D3G	25.32	29.53	39.89	29.48	1.85871	ambigious overexpressed	7
626	MIR570	18.7	22.68	27.56	20.03	0.728863	ambigious overexpressed	7
627	LOC100132247	185.68	252.15	286.2	206.38	6.60965	ambigious overexpressed	7
628	NPIPL3	103.67	139.93	158.98	110.61	7.65767	ambigious overexpressed	7
629	TBC1D3H	16.72	19.06	24.83	14.56	1.78017	ambigious overexpressed	7
630	LOC613037	45.8	54.13	60.59	39.86	2.70774	ambigious overexpressed	7
631	PAQR6	7.55	8.4	10.16	6.91	0.299335	ambigious overexpressed	7

## Sheet: column names legend
column name	meaning
row	row number
gene	overexpressed gene
rpkm_expr_T1	rpkm expression of the gene in primary tumor 1 (T1)
rpkm_expr_T2	rpkm expression of the gene in primary tumor 2 (T2)
rpkm_expr_T3	rpkm expression of the gene in primary tumor 3 (T3)
rpkm_expr_R1	rpkm expression of the gene in recurrence (R1)
TCGA_HNSCC_adjacent_med_expr	median rpkm expression in TCGA HNSCC adjacent samples
cluster name	tumour samples in which the gene is overexpressed (determined by visual evaluation of the heatmap)
cluster	number of the cluster corresponding to the cluster name
