# Supplementary material for: Comprehensive Genomic and Transcriptomic Analysis of Three Synchronous Primary Tumours and a Recurrence from a Head and Neck Cancer Patient
Source: Int J Mol Sci. 2021 Jul 15;22(14):7583. doi: 10.3390/ijms22147583 (PMC8305204; doi:10.3390/ijms22147583)
Supplement: Supplementary file 1 [file ijms-22-07583-s001.zip › SupplementaryTable4b.xlsx]

## Sheet: Sheet1
Gene	Any known role in cancer	PMID
AFDN	Afadin might be a tumour suppressor gene. Correlated break at PARK2 and loss of Afadin are associated with poor outcome in breast cancer	16819513
ATR	Germline variant in ATR (c.6431A>G [p.Gln2144Arg]) in autosomal-dominant oropharyngeal cancer syndrome	22341969
ATXN7	ATXN7 is a previously unrecognized cancer gene. It is recurrently mutated in advanced human cancers and significantly co-occurrs with RAS or NF1 mutations	28584132
BUB1B (BUBR1)	BubR1 transcription is controlled by p53 in murine cells	15870277
CARM1	CARM1 is involved in the tumour suppressor function of BRCA1 and is required for induction of p53 target genes p21 and GADD45	21245169
CBLC	CBLC is involved in homologous recombination DNA repair and is a modifier of PARP sensitivity	25883215
CD22	CD22 is a regulator of innate and adaptive B cell responses and autoimmunity	30323814
CDKN1A	p21 acts either as a tumour suppressor or as an oncogene	31438587
EPHA5	Frequent epigenetic inactivation of the receptor tyrosine kinase EphA5 by promoter methylation in human breast cancer	19733895
EP300	EP300 acetylation of TP53 in response to DNA damage regulates its DNA-binding and transcription functions; it is a classical tumour suppressor gene and is mutated in several epithelial cancers	10700188
ESCO2	ESCO2 is essential for the development of gastric cancer	29330052
FLT4	The VEGF-C/Flt-4 axis promotes invasion and metastasis of cancer cells	16530705
GRM3	GRM3 activation mutations found in melanoma	21946352
GTSE1	GTSE-1 controls DNA damage-induced apoptosis by affecting p53 function	10700188
IKZF3 (Aiolos)	IKZF3 functions as an epigenetic driver of lymphocyte mimicry in metastatic epithelial cancers and associates with Bcl-xL Is Involved in the control of apoptosis	24823637, 11714801
INHA	Germline variant (c.179G>T/p.Arg60Leu) of the INHA gene was found in an early-onset serous borderline papillary cystadenoma	24302632
KMT2C (MLL3)	Regulates DNA repair; cells with low KMT2C activity are deficient in homologous recombination‐mediated double‐strand break DNA repair with genomic instability and treatment with the PARP1/2 inhibitor olaparib leads to synthetic lethality. Cancer cells with low KMT2C expression are attractive targets for therapies with PARP1/2 inhibitors	30665945
LEF1	LEF1 NH2-terminal mutations play a dual role in skin cancer, specifying tumour type by inhibiting Wnt signaling and acting as a tumour promoter by preventing induction of p53	17409394, 16565724
LPP	LPP is a critical inducer of tumour cell migration, invasion and metastasis; The tumour suppressor Scrib interacts with LPP	29027626, 15649318
LRP1B	LRP1B is one of the most frequently mutated genes in tumour samples	31164891
MCL1	Mcl-1 plays a role in mediating DSB repair pathway choice (selecting between HR and NHEJ pathways), in addition to its antiapoptotic function	29227281
MYH9	MYH9 regulates p53 stability and Is a tumour suppressor in SCC	24596217
MYO5A	MYO5a control PTEN (tumour suppressor) and BMF (proapoptotic protein)	19767745, 11546872
NCOR2	NCOR2 is a novel tumour suppressor gene and involved in early breast cancer progression	23117886
NFKBIE	NFKBIE promoter mutations found in desmoplastic melanoma	26343386
NUMA1	NUMA modulates p53-mediated transcription in cancer cells	23828576
NUP98	NUP98 is a tumour suppressor gene and regulates p53 target genes including p21	23102701
PARK2 (PRKN)	It is a tumour suppressor and PARK2 variant is associated with familial lung cancer - Germline PARK2 variants could contribute to lung adenocarcinoma progression but not to its development	25640678, 22302706, 20696900
PTK7	Protein-tyrosine Pseudokinase 7 (PTK7) directs cancer cell motility and metastasis	25006253
PRSS8	PRSS8 is a tumour suppressor and targets Sphk1/S1P/Stat3/Akt signaling in colorectal cancer	27050145
PTPRB	PTPRB functions as a tumour suppressor gene in angiosarcoma and promotes metastasis of colorectal carcinoma via inducing epithelial-mesenchymal transition	25263441, 31040266
PTPRO	PTPRO is a candidate tumour suppressor gene in lung cancer	15356345
SGK1	SGK1 functions as a tumour metastasis-promoting gene and promotes colorectal development and prostate cancer metastasis. GSK650394, a competitive GSK1 inhibitor may be used to target cancers	29609629, 29170478, 29609629, 18794135
TAL2	TAL2 gene implicated in lung cancer and ovarian cancers	21971700, 19088038
TYK2	TYK2 in involved in tumour immune surveillance; Tyk2-deficient mice are prone to develop tumours because they lack in efficient cytotoxic CD8+ T-cell antitumour responses as a result of deficient Type I interferon signalling	23482926, 31936322
USP6	USP6 is a germline variant found in pancreatic adenosquamous carcinoma and breast cancer	31958074, 23107584
WIF1	WIF1 implicated in familial susceptibility to multiple early onset cancers - WIF1 functions as a tumour suppressor gene in nasopharyngeal and esophageal carcinomas	25716654, 17384664
YY1	YY1 is implicated in both tumour suppressing and tumour promoting in various cancers	31824839
ZFHX3 (ATBF1)	ATBF1 is a tumour suppressor gene in multiple cancers including prostate and endometrial cancers	16637072, 26330387
